# Supplementary material for: Evaluation of the mortality registry in Ecuador (2001–2013) – social and geographical inequalities in completeness and quality
Source: Popul Health Metr. 2019 Mar 28;17:3. doi: 10.1186/s12963-019-0183-y (PMC6437878; doi:10.1186/s12963-019-0183-y)
Supplement: Supplementary file 2 — : Table S1. List of ICD-10 codes considered garbage codes by type. Table S2. Causes of death considered impossible in some age – sex combinations. Table S3. Distribution of garbage code percentages (2001–2013) by age groups. Table S4. Distribution of causes of death considered impossible in some age – sex combinations (2001–2013) by age groups. Table S5. Completeness estimates using Adair and López (2018) method - 2010 (XLSX 27 kb) [file 12963_2019_183_MOESM2_ESM.xlsx]

## Sheet: S.Table1
	Garbage Code Type	ICD-10 Codes
	Type 1	A31.1, A59, A60.0, A71-A74, A63.0, B00.0, B07, B08.1, B08.8, B30, B35-B36, F32-F33.9, F40-F42.9, F45-F48.9, F51-F53.9, F60-F98.9, G43-G45.9, G47-G52.9, G54-G54.9, G56-G58.9, H00-H04.9, H05.2-H69.9, H71-H80.9, H83-H93, J30, J33, J34.2, J35, K00-K11.9, K14, L04-L08.9, L20-L25.9, L28-L87.9, L90-L92, L94, L98.0-L98.3, L98.5-L98.9, M03, M07, M09-M12, M14-M25, M35.3, M40, M43.6-M43.9, M45.9, M47-M60, M…
	Type 2	A40-A41, A48.0, A48.3, E85.3-E85.9, E86-E87, G91.1, G91.3-G91.8, G92, G93.1-G93.6, I26, I27.1, I44-I45, I49-I50, I74, I81, J69, J80-J81, J86, J90, J93, J93.8-J93.9, J94, J98.1-J98.3, K65-K66, K71-K72 (except K71.7), K75, K76.0-K76.4, K92.0-K92.2, M86, N14, N17-N19, I31.2-I31.3, K71.0
	Type 3	D65, I45-I46, J96
	Type 4	C80, C26, C39, C57.9, C64.9, C76, D00-D13, D16-D18, D20-D24, D28-D48, A49.9, B83.9, B99, E88.9 I51, I99, X59, Y10-Y34, A64, B19, B82, C14, C55, C63.9, C75.9, F99, I64, J98.9, K92.9, P96.9, Q89.9, Q99.9, V87.0-V87.1, V87.4-V87.9, V88.4-V88.9, V89, V99, X84, Y09
	Adapted from: Naghavi, M., Makela, S., Foreman, K., O’Brien, J., Pourmalek, F., & Lozano, R. (2010). Algorithms for enhancing public health utility of national causes-of-death data. Population Health Metrics, 8(1), 9.

## Sheet: S.Table2
	GBD Code	Cause	Impossible Before Age	Impossible After Age	Impossible Amongst
	A.1.2.1	HIV-TB	Post Neonatal	74	None
	A.1.2.2	HIV (other)	Post Neonatal	74	None
	A.2.1.7	Amoebiasis	Post Neonatal	None	None
	A.2.11	Measles	Post Neonatal	59	None
	A.2.2	Typhoid fevers	Post Neonatal	None	None
	A.2.8	Diptheria	1	59	None
	A.2.9	Whooping cough	Post Neonatal	59	None
	A.3.11	Dengue	Post Neonatal	None	None
	A.3.13	Rabies	Post Neonatal	None	None
	A.3.14	Intestinal nematode	Post Neonatal	None	None
	A.3.14.1	Ascariasis	Post Neonatal	None	None
	A.3.2	Chagas	Post Neonatal	None	None
	A.3.3	Leishmaniasis	Post Neonatal	None	None
	A.3.4	Trypanosomiasis	1	None	None
	A.3.5	Schistosomiasis	Post Neonatal	None	None
	A.3.6	Cysticercosis	5	None	None
	A.3.7	Echinococcosis	1	None	None
	A.4.1	Maternal hemorrhage	15	49	Males
	A.4.2	Maternal sepsis	15	49	Males
	A.4.3	Maternal hypertension	15	64	Males
	A.4.4	Obstructed labor	15	None	Males
	A.4.5	Abortion	15	49	Males
	A.4.6	Other maternal disorders	15	49	Males
	A.5.3	Neonatal sepsis	None	Late Neonatal	None
	A.6.1	Protein-energy malnutrition	Late Neonatal	None	None
	A.6.2	Iodine deficiency	1	None	None
	A.6.5	Other nutritional deficiencies	Post Neonatal	None	None
	A.7.1.1	Syphilis	10	None	None
	A.7.1.2	Chlamydia	10	None	None
	A.7.1.3	Gonnorhea	10	None	None
	A.7.1.5	Other STDs	10	None	None
	A.7.2.3	Acute hepatitis C	Post Neonatal	None	None
	A.7.2.4	Acute hepatitis E	Post Neonatal	None	None
	B.1.1	Esophageal cancer	15	None	None
	B.1.10	Colorectal cancer	15	None	None
	B.1.11	Mouth cancer	15	None	None
	B.1.12	Nasopharynx cancer	5	None	None
	B.1.13	Other pharynx cancer	15	None	None
	B.1.14	Gallbladder cancer	15	None	None
	B.1.15	Pancreatic cancer	15	None	None
	B.1.16	Melanoma	15	None	None
	B.1.17	Non-melanoma skin cancer	15	None	None
	B.1.18	Ovarian cancer	15	None	Males
	B.1.19	Testicular cancer	15	None	Females
	B.1.2	Stomach cancer	15	None	None
	B.1.20	Kidney cancers	1	None	None
	B.1.21	Bladder cancer	15	None	None
	B.1.22	Brain cancer	1	None	None
	B.1.23	Thyroid cancer	10	None	None
	B.1.25	Non-Hodgkin lymphoma	1	None	None
	B.1.26	Myeloma	15	None	None
	B.1.27	Leukemia	1	None	None
	B.1.3	Liver cancer	5	None	None
	B.1.4	Larynx cancer	15	None	None
	B.1.5	Lung cancer	15	None	None
	B.1.6	Breast cancer	15	None	Males
	B.1.7	Cervical cancer	15	None	Males
	B.1.8	Uterine cancer	15	None	Males
	B.1.9	Prostate cancer	15	None	Females
	B.10.2.12	Decubitus ulcer	1	None	None
	B.2.1	Rheumatic heart disease	1	None	None
	B.2.10	Other cardio & circulatory	1	None	None
	B.2.2	Ischemic heart disease	1	None	None
	B.2.3.1	Ischemic stroke	1	None	None
	B.2.3.2	Hemorrhagic stroke	1	None	None
	B.2.4	Hypertensive heart disease	1	None	None
	B.2.5	Cardiomyopathy	1	None	None
	B.2.6	Atrial fibrillation	1	None	None
	B.2.8	Peripheral vascular disease	1	None	None
	B.3.1	COPD	1	None	None
	B.3.2	Pneumoconiosis	1	None	None
	B.3.3	Asthma	1	None	None
	B.3.4	Interstitial lung diseases	1	None	None
	B.3.5	Other respiratory diseases	1	None	None
	B.5.1	Peptic ulcer	1	None	None
	B.5.10	Other digestive diseases	1	None	None
	B.5.2	Gastrititis & duodenitis	1	None	None
	B.5.3	Appendicitis	1	None	None
	B.5.5	Inguinal & femoral hernia	1	None	None
	B.5.6	Inflammatory bowel disease	1	None	None
	B.5.7	Vascular intestinal disorders	1	None	None
	B.5.8	Gall bladder diseases	1	None	None
	B.5.9	Pancreatitis	1	None	None
	B.6.1	Alzheimer's disease	40	None	None
	B.6.2	Parkinson's disease	30	None	None
	B.6.4	Multiple sclerosis	5	None	None
	B.6.7	Other neurological disorders	1	None	None
	B.7.1	Schizophrenia	10	None	None
	B.7.11	Other mental & behavioral	1	None	None
	B.7.3.1	Opioid use	15	None	None
	B.7.3.2	Cocaine use	15	None	None
	B.7.3.3	Amphetamine use	10	None	None
	B.7.3.5	Other drug use	10	None	None
	B.7.7	Eating disorders	5	None	None
	B.8.4.2	Urolithiasis	1	None	None
	B.8.5.1	Fibroids	15	None	Males
	B.8.5.4	Endometriosis	15	54	Males
	B.8.5.5	Genital prolapse	15	None	Males
	B.8.5.7	Other gynecological disorders	15	59	Males
	B.9.1	Rheumatoid arthritis	5	None	None
	B.9.5	Other musculoskeletal	10	None	None
	C.1.1.2	Bicycle road injury	1	None	None
	C.3.1	Self-harm	10	None	None
	Adapted from: Phillips, D. E., Lozano, R., Naghavi, M., Atkinson, C., Gonzalez-Medina, D., Mikkelsen, L., … Lopez, A. D. (2014). A composite metric for assessing data on mortality and causes of death: the vital statistics performance index. Population Health Metrics, 12(1), 14.

## Sheet: S.Table3
	Age Group	Garbage Codes (%)
		All					Women					Men
		Type 1	Type 2	Type 3	Type 4	Total	Type 1	Type 2	Type 3	Type 4	Total	Type 1	Type 2	Type 3	Type 4	Total
	Early Neonatal	2.94999	0.369419	0.305172	3.38901	7.0136	2.96818	0.301849	0.264118	3.50899	7.04314	2.93651	0.419502	0.335602	3.30008	6.9917
	Late Neonatal	6.73794	0.815867	0.2532	2.67267	10.4797	7.20312	0.713822	0.227125	2.85529	10.9994	6.38192	0.893966	0.273156	2.5329	10.0819
	Post Neonatal	18.6836	6.85943	2.62811	2.53409	30.7052	18.7635	6.74828	2.64376	2.65405	30.8096	18.6163	6.95298	2.61495	2.43311	30.6174
	1 - 4	19.6199	7.58065	2.27858	7.35608	36.8352	20.418	7.73481	2.30603	6.9301	37.3889	18.9508	7.45141	2.25556	7.71322	36.371
	5 - 9	14.3558	7.54907	1.7237	12.8586	36.4872	15.3687	7.66962	1.88791	12.3599	37.2861	13.6025	7.45941	1.60158	13.2295	35.8929
	10 - 14	12.2196	8.34129	1.58711	13.8305	35.9785	13.6181	9.23165	1.34748	12.3853	36.5826	11.2224	7.70646	1.75797	14.861	35.5478
	15 - 19	6.84875	6.5538	1.1621	18.1925	32.7572	9.02946	9.51473	1.57712	13.9515	34.0728	5.72348	5.02593	0.947952	20.381	32.0783
	20 - 24	6.02994	5.61108	1.24829	19.8482	32.7375	9.26615	9.58742	1.70781	13.6794	34.2408	4.9783	4.31892	1.09896	21.8528	32.249
	25 - 29	6.71779	5.77452	1.06632	18.4104	31.969	9.90442	9.11338	1.58207	12.673	33.2729	5.66203	4.6683	0.895441	20.3112	31.537
	30 - 34	6.93437	6.46373	1.11399	17.3273	31.8394	9.67588	9.29457	1.36638	12.6629	32.9997	5.9113	5.40733	1.0198	19.0679	31.4064
	35 - 39	8.13815	7.19779	1.21281	15.3931	31.9418	10.1767	9.63822	1.4913	12.3999	33.7062	7.18659	6.05865	1.08282	16.7902	31.1183
	40 - 44	9.53047	8.1307	1.19981	13.5818	32.4428	11.425	10.177	1.33878	11.2889	34.2296	8.49907	7.01668	1.12415	14.8301	31.47
	45 - 49	10.7163	8.8069	1.27758	11.9345	32.7353	12.2423	9.77346	1.34073	10.994	34.3504	9.79084	8.22071	1.23928	12.5049	31.7557
	50 - 54	11.1973	9.58326	1.10279	10.585	32.4683	11.3726	9.84337	1.07639	9.64294	31.9353	11.0803	9.40955	1.12042	11.2141	32.8244
	55 - 59	12.0546	10.075	1.15649	8.74401	32.0301	12.0854	10.2411	1.06376	8.52899	31.9192	12.0329	9.95779	1.22195	8.8958	32.1084
	60 - 64	12.739	10.6154	1.26548	7.83412	32.454	12.6388	10.6406	1.18048	7.79228	32.2521	12.8117	10.5972	1.3271	7.86446	32.6004
	65 - 69	13.8497	11.0849	1.28444	7.17622	33.3953	13.2812	11.1351	1.17647	7.52757	33.1204	14.2798	11.047	1.3661	6.91046	33.6033
	70 - 74	15.1845	11.4732	1.44567	6.61255	34.7159	14.9857	11.61	1.44889	6.97351	35.0181	15.3391	11.3668	1.44317	6.33178	34.4808
	75 - 79	16.203	11.9383	1.47558	6.35155	35.9684	16.2312	12.1382	1.44882	6.80915	36.6273	16.1795	11.7719	1.49786	5.97062	35.4199
	80 and more	19.9472	14.6256	2.36831	5.69998	42.6411	20.3221	14.9964	2.58163	6.1127	44.0128	19.5233	14.2064	2.12714	5.23339	41.0903

## Sheet: S.Table4
	Age Group	Deaths with a reported cause impossible for their age/sex (%)
		All	Women	Men
	Early Neonatal	1.22	1.11	1.3
	Late Neonatal	1.14	1.2	1.09
	Post Neonatal	5.63	5.74	5.53
	1 - 4	0.48	0.41	0.54
	5 - 9	0.55	0.8	0.37
	10 - 14	0.82	1.12	0.61
	15 - 19	0.02	0	0.04
	20 - 24	0.01	0.03	0.01
	25 - 29	0.02	0	0.02
	30 - 34	0.01	0	0.02
	35 - 39	0	0	0.01
	40 - 44	0.02	0	0.04
	45 - 49	0.02	0	0.03
	50 - 54	0.03	0	0.05
	55 - 59	0.02	0	0.04
	60 - 64	0.01	0	0.01
	65 - 69	0.01	0	0.02
	70 - 74	0.01	0	0.01
	75 - 79	0.01	0	0.02
	80 and more	0	0	0.01

## Sheet: S.Table5
	Area	1 SD 5q0	Completeness	1-SD 5q0
	Azuay	83.43	90.87	94.92
	Bolivar	81.01	88.9	93.48
	Cañar	85.84	92.24	95.68
	Carchi	77.79	86.96	92.36
	Cotopaxi	75.42	84.61	90.4
	Chimborazo	76.67	85.39	90.86
	El Oro	88.57	94.05	96.83
	Esmeraldas	89.42	94.5	97.06
	Guayas	86.67	92.7	95.93
	Imbabura	87.11	93.01	96.14
	Loja	81.72	89.8	94.27
	Los Rios	89.65	94.46	96.95
	Manabi	90.51	95.14	97.43
	Morona Santiago	78.41	87.88	93.21
	Napo	81.65	89.41	93.85
	Pastaza	68.03	79.98	87.72
	Pichincha	73.81	84.06	90.39
	Tungurahua	82.36	89.71	93.95
	Zamora Chinchipe	83.27	90.82	94.91
	Galapagos	-	-	-
	Sucumbíos	73.64	83.91	90.28
	Orellana	80.72	89.09	93.8
	Santo Domingo	86.15	92.62	96
	Santa Elena	85.82	92.58	96.06
	Ecuador	83.77	90.91	94.85
